# Supplementary material for: Transcriptome analysis combined with Mendelian randomization screening for biomarkers causally associated with diabetic retinopathy
Source: Front Endocrinol (Lausanne). 2024 Jul 3;15:1410066. doi: 10.3389/fendo.2024.1410066 (PMC11251905; doi:10.3389/fendo.2024.1410066)
Supplement: Supplementary file 2 [file Table_1.xlsx]

## Sheet: Sheet1
primers	sequences
HIPK2 F	TCCAGCAAGCTCTCATCGTG
HIPK2 R	AGCAGACCTGGTTGGATCTG
OSER1 F	AGCTGCGAGGAGTGTAAACAG
OSER1 R	TTGCTGTTCTGACTGGTGCT
DDRGK1 F	CTATGAGATCCCGGCCTCAG
DDRGK1 R	CATTGTGCAGTGGCTCTTGG
internal reference-GAPDH F	CGAAGGTGGAGTCAACGGATTT
internal reference-GAPDH R	ATGGGTGGAATCATATTGGAAC
