# Supplementary material for: Transcriptome analysis combined with Mendelian randomization screening for biomarkers causally associated with diabetic retinopathy
Source: Front Endocrinol (Lausanne). 2024 Jul 3;15:1410066. doi: 10.3389/fendo.2024.1410066 (PMC11251905; doi:10.3389/fendo.2024.1410066)
Supplement: Supplementary file 3 [file Table_2.xls]

## Sheet: Sheet1
Group	Number	Gender	Age/y	Height/cm	Weight/kg
DR	DR 1	Male	53	162	75
	DR 2	Male	67	165	70
	DR 3	Female	67	154	62
	DR 4	Male	52	169	71
	DR 5	Male	57	170	72
	DR 6	Female	72	158	59
	DR 7	Male	46	170	65
	DR 8	Male	42	172	72
	DR 9	Female	59	155	56
	DR 10	Male	56	165	65
Contol	Control 1	Female	59	164	62
	Control 2	Male	71	173	64
	Control 4	Female	50	150	43
	Control 4	Female	52	155	42
	Control 5	Female	75	158	55
	Control 6	Female	55	158	59
	Control 7	Female	51	161	55
	Control 8	Female	41	175	75
	Control 9	Male	49	172	76
	Control 10	Female	53	161	84
