# Supplementary material for: Transcriptome analysis combined with Mendelian randomization screening for biomarkers causally associated with diabetic retinopathy
Source: Front Endocrinol (Lausanne). 2024 Jul 3;15:1410066. doi: 10.3389/fendo.2024.1410066 (PMC11251905; doi:10.3389/fendo.2024.1410066)
Supplement: Supplementary file 4 [file Table_3.xls]

## Sheet: Sheet1
exposure	gene symbol	outcome	egger_intercept	se	pval	mrpresso
eqtl-a-ENSG00000132823	OSER1	finn-b-DM_RETINOPATHY	-0.012	0.014	0.487	0.677
eqtl-a-ENSG00000064393	HIPK2		0.06	0.031	0.192	0.324
eqtl-a-ENSG00000198171	DDRGK1		-0.0062	0.018	0.765	0.608
eqtl-a-ENSG00000100889	PCK2		-0.0099	0.019	0.659	0.795
eqtl-a-ENSG00000113141	IK		-0.024	0.039	0.651	-
eqtl-a-ENSG00000128604	IRF5		-0.0073	0.013	0.634	0.814
eqtl-a-ENSG00000130309	COLGALT1		-0.009	0.018	0.652	0.431
eqtl-a-ENSG00000142185	TRPM2		0.018	0.02	0.461	0.523
eqtl-a-ENSG00000157637	SLC38A10		0.027	0.091	0.79	0.436
eqtl-a-ENSG00000171045	TSNARE1		-0.00033	0.018	0.988	-
eqtl-a-ENSG00000182749	PAQR7		-0.0041	0.01	0.698	0.693
eqtl-a-ENSG00000115568	ZNF142		0.03	0.022	0.401	-
eqtl-a-ENSG00000117713	ARID1A		0.006	0.014	0.741	-
