# Supplementary material for: Transcriptome analysis combined with Mendelian randomization screening for biomarkers causally associated with diabetic retinopathy
Source: Front Endocrinol (Lausanne). 2024 Jul 3;15:1410066. doi: 10.3389/fendo.2024.1410066 (PMC11251905; doi:10.3389/fendo.2024.1410066)
Supplement: Supplementary file 5 [file Table_4.xls]

## Sheet: Sheet1
exposure	gene symbol	outcome	method	Q	Q_df	Q_pval
eqtl-a-ENSG00000132823	OSER1	finn-b-DM_RETINOPATHY	MR Egger	0.184	2	0.912
			Inverse variance weighted	0.899	3	0.826
eqtl-a-ENSG00000064393	HIPK2		MR Egger	1.142	2	0.565
			Inverse variance weighted	4.894	3	0.18
eqtl-a-ENSG00000198171	DDRGK1		MR Egger	2.377	2	0.305
			Inverse variance weighted	2.517	3	0.472
eqtl-a-ENSG00000100889	PCK2		MR Egger	2.434	2	0.296
			Inverse variance weighted	2.754	3	0.431
eqtl-a-ENSG00000113141	IK		MR Egger	1.272	1	0.259
			Inverse variance weighted	1.746	2	0.418
eqtl-a-ENSG00000128604	IRF5		MR Egger	1.093	2	0.579
			Inverse variance weighted	1.401	3	0.705
eqtl-a-ENSG00000130309	COLGALT1		MR Egger	5.62	3	0.132
			Inverse variance weighted	6.087	4	0.193
eqtl-a-ENSG00000142185	TRPM2		MR Egger	1.382	2	0.501
			Inverse variance weighted	2.2	3	0.532
eqtl-a-ENSG00000157637	SLC38A10		MR Egger	5.446	3	0.142
			Inverse variance weighted	5.6	4	0.231
eqtl-a-ENSG00000171045	TSNARE1		MR Egger	0.061	1	0.804
			Inverse variance weighted	0.062	2	0.97
eqtl-a-ENSG00000182749	PAQR7		MR Egger	2.016	3	0.569
			Inverse variance weighted	2.198	4	0.699
eqtl-a-ENSG00000115568	ZNF142		MR Egger	1.041	1	0.308
			Inverse variance weighted	2.996	2	0.224
eqtl-a-ENSG00000117713	ARID1A		MR Egger	0.00016	1	0.99
			Inverse variance weighted	0.186	2	0.911
